# Supplementary material for: Optimization of cold chain logistics distribution path considering traffic condition and replenishment along the way
Source: PLoS One. 2025 Jan 24;20(1):e0305982. doi: 10.1371/journal.pone.0305982 (PMC11760025; doi:10.1371/journal.pone.0305982)
Supplement: S1 Table — (XLSX) [file pone.0305982.s001.xlsx]

## Sheet: Sheet1
Number	x	y	need	tti	Ti	Number	x	y	need	tti	Ti	Number	x	y	need	tti	Ti
1	41	49	10	793	10	35	63	65	8	777	10	68	56	39	36	732	10
2	35	17	7	272	10	36	2	60	5	163	10	69	37	47	6	277	10
3	55	45	13	591	10	37	20	20	8	677	10	70	37	56	5	930	10
4	55	20	19	764	10	38	5	5	16	398	10	71	57	68	15	361	10
5	15	30	26	193	10	39	60	12	31	184	10	72	47	16	25	180	10
6	25	30	3	508	10	40	40	25	9	449	10	73	44	17	9	406	10
7	20	50	5	420	10	41	42	7	5	496	10	74	46	13	8	765	10
8	10	43	9	487	10	42	24	12	5	153	10	75	49	11	18	352	10
9	55	60	16	491	10	43	23	3	7	694	10	76	49	42	13	388	10
10	30	60	16	639	10	44	11	14	18	337	10	77	53	43	14	884	10
11	20	65	12	315	10	45	6	38	16	157	10	78	61	52	3	485	10
12	50	35	19	343	10	46	2	48	1	609	10	79	57	48	23	472	10
13	30	25	23	773	10	47	8	56	27	225	10	80	56	37	6	942	10
14	15	10	20	155	10	48	13	52	36	852	10	81	55	54	26	475	10
15	30	5	8	294	10	49	6	68	30	560	10	82	15	47	16	272	10
16	10	20	19	375	10	50	47	47	13	627	10	83	14	37	11	225	10
17	5	30	2	823	10	51	49	58	10	446	10	84	11	31	7	515	10
18	20	40	12	455	10	52	27	43	9	295	10	85	16	22	41	464	10
19	15	60	17	374	10	53	37	31	14	495	10	86	4	18	35	469	10
20	45	65	9	657	10	54	57	29	18	721	10	87	28	18	26	479	10
21	45	20	11	335	10	55	63	23	2	719	10	88	26	52	9	380	10
22	45	10	18	495	10	56	53	12	6	677	10	89	26	35	15	833	10
23	55	5	29	321	10	57	32	12	7	517	10	90	31	67	3	479	10
24	65	35	3	801	10	58	36	26	18	902	10	91	15	19	1	839	10
25	65	20	6	904	10	59	21	24	28	162	10	92	22	22	2	134	10
26	45	30	17	649	10	60	17	34	3	814	10	93	18	24	22	928	10
27	35	40	16	266	10	61	12	24	13	378	10	94	26	27	27	512	10
28	41	37	16	269	10	62	24	58	19	287	10	95	25	24	20	220	10
29	64	42	9	314	10	63	27	69	10	159	10	96	22	27	11	682	10
30	40	60	21	366	10	64	15	77	9	311	10	97	25	21	12	667	10
31	31	52	27	285	10	65	62	77	20	131	10	98	19	21	10	292	10
32	35	69	23	741	10	66	49	73	25	686	10	99	20	26	9	428	10
33	53	52	11	200	10	67	67	5	25	388	10	100	18	18	17	930	10
34	65	55	14	607	10
